# Supplementary material for: Comparative Transcriptomes Profiling of Photoperiod-sensitive Male Sterile Rice Nongken 58S During the Male Sterility Transition between Short-day and Long-day
Source: BMC Genomics. 2011 Sep 25;12:462. doi: 10.1186/1471-2164-12-462 (PMC3197534; doi:10.1186/1471-2164-12-462)
Supplement: Additional file 4 — Table S4 Differentially expressed genes in G-SSD2 vs. G-SLD2 data. All the DEGs with FC ≥ 2 or FC ≤ 0.5 are listed in this table. [file 1471-2164-12-462-S4.XLS]

## Sheet: G-SSD vs. G-SLD
Gene ID	Fold Change	P value	1 G-SSD	2 G-SSD	3 G-SSD	1 G-SLD	2 G-SLD	3 G-SLD	annotations
LOC_Os06g06320.1	73.1039	0.00100551	742.825	865.257	824.985	10.4548	10.3579	12.4696	Hd3a/OsFTL2
LOC_Os06g06300.1	34.0809	0.0368435	314.244	359.893	727.143	13.7327	13.0396	14.344	RFT1/OsFTL3
LOC_Os10g32600.1	22.4451	0.0457947	215.652	115.899	367.342	8.48823	10.3542	12.2955	two-component response regulator ARR18/Ehd1
LOC_Os03g11614.1	8.68318	0.00385514	914.308	938.377	1057.08	152.823	132.871	49.4097	MADS-box transcription factor 1
LOC_Os01g15900.1	5.26194	0.0160653	842.951	737.695	477.36	86.3013	251.738	53.0723	Dof-type zinc finger domain-containing protein
LOC_Os04g24510.1	5.18292	0.0769198	347.527	277.621	70.5214	58.9588	26.6154	48.6492	OsWAK36-OsWAK receptor-like protein kinase
LOC_Os03g12700.1	3.87981	0.0445401	198.151	210.566	60.9267	40.9157	61.1099	19.0224	unknown protein
LOC_Os03g18070.1	3.82489	0.0113574	84.5785	90.2564	64.2278	22.8788	17.3904	22.2327	OsFAD7 mRNA for plastid omega-3 fatty acid desaturase
AU101269	3.81664	0.0318856	161.114	109.275	162.793	37.4018	57.9669	18.1295	protease inhibitor II
LOC_Os02g36960.1	3.69018	0.00181962	321.405	338.593	375.387	97.2517	84.6615	98.6656	choline transporter-related
LOC_Os12g43720.1	3.10436	0.0521281	205.769	76.1292	143.392	55.8761	42.1672	38.9543	RXW8
LOC_Os03g14910.1	3.07779	0.0130896	527.958	569.526	338.795	99.2002	285.596	81.863	amino acid-polyamine transporter
LOC_Os03g06630.1	3.03682	0.0778442	233.728	634.85	291.197	120.392	145.599	115.913	heat shock factor RHSF7
LOC_Os01g50460.1	3.01403	0.0188841	1390.65	1326.19	626.701	394.553	568.546	146.225	seven-transmembrane-domain protein 1
LOC_Os07g24230.1	2.94966	0.00508873	122.634	113.131	97.3574	38.2842	36.4362	38.2153	folate/biopterin transporter
AK105697	2.86134	0.00383599	1016.77	987.509	707.13	345.483	387.978	214.141	RNA polymerase sigma factor rpoD
LOC_Os01g05840	2.76119	0.017662	92.6264	121.5	89.1067	52.9714	46.3769	10.4715	retinol dehydrogenase 11
LOC_Os11g02610	2.66505	0.0225864	833.624	743.737	810.138	289.419	455.118	151.319	RPT2-like protein
LOC_Os06g51260	2.61683	0.0376126	771.845	672.777	613.947	149.448	474.981	162.235	MYB-related transcription factor (CCA1)
AB096011	2.61233	0.00714815	307.714	236.524	189.306	126.327	118.216	36.258	RNA polymerase sigma factor rpoD
LOC_Os02g41710.1	2.51564	0.00583291	120.739	148.749	162.243	49.5188	44.9242	77.1755	cyclic nucleotide-gated ion channel 15
LOC_Os08g08120	2.49676	0.0234602	251.608	175.35	185.77	83.3022	102.127	59.9803	ranscription factor/ zinc ion binding protein
LOC_Os07g22930	2.4534	0.0103791	449.199	642.745	589.107	151.974	214.832	318.387	granule binding starch synthase II
LOC_Os08g06110	2.43501	0.00306838	3515.97	3463.45	2800.87	1292.44	1685.68	1038.41	LHY protein
LOC_Os04g36720.1	2.42305	0.00128568	941.037	905.622	926.793	352.667	358.271	433.676	ferric reductase-like transmembrane component
LOC_Os04g45810.1	2.40497	0.0433441	718.592	507.168	561.93	196.849	362.208	184.274	S21914 Hox22 (hox22)/homeodomain-leucine zipper transcription factor TaHDZipI-1
LOC_Os10g34740.1	2.38498	0.0753467	225.945	224.057	261.094	45.0547	205.896	47.2049	protein arginine N-methyltransferase 6
LOC_Os06g10109.1	2.37363	0.0220251	782.661	836.943	1070.96	200.759	161.942	770.821	unknown protein
LOC_Os12g05900	2.36979	0.0381239	554.836	701.482	626.241	396.143	184.756	213.499	rac GTPase activating protein 1
LOC_Os01g50030.1	2.31234	0.00914046	1170.72	996.924	1108.03	497.905	543.567	375.133	phosphoethanolamine N-methyltransferase (PEAMT)
LOC_Os03g09250	2.31175	0.0110384	1749.45	1603.07	932.78	807.578	679.16	366.965	inositol-3-phosphate synthase
LOC_Os01g43230.1	2.29739	0.0393288	98.1101	107.438	69.1263	60.7815	24.903	33.8746	unknown protein
LOC_Os01g72460.1	2.29485	0.0439906	598.06	373.124	419.35	216.028	271.138	118.77	NADPH quinone oxidoreductase 2
NM_001067852	2.28614	0.0502713	287.578	277.67	342.35	225.139	92.9339	78.9272	unknown protein
BGIOSSFCE027484.1	2.28256	0.00499698	90.1125	70.0794	69.4467	38.4814	32.1381	29.9863	unknown protein
LOC_Os02g46030.1	2.27119	0.0116285	3033.23	2645.42	3012.06	1227.58	1521.81	1077.11	MYB-related transcription factor (CCA1)
CT836140	2.27019	0.0500463	109.208	61.7737	139.832	34.0059	43.4204	59.4847	unknown protein
LOC_Os11g10420	2.24847	0.0118743	365.733	407.42	229.86	133.32	215.079	97.6871	1-phosphatidylinositol 4-kinase
LOC_Os02g11960.1	2.23196	0.0180805	94.6293	52.3769	113.405	42.8466	22.2737	51.5534	ATATH5
LOC_Os01g26912.1	2.20634	0.0604165	595.926	1018.85	737.425	489.285	372.608	204.219	OsGrx_C7.2-glutaredoxin subgroup III
LOC_Os01g71630.1	2.19379	0.044082	176.818	222.062	166.442	135.795	69.8119	52.0847	unknown protein
LOC_Os05g06650.1	2.18342	0.00396771	96.7755	111.062	94.7172	47.5298	46.6221	44.4175	unknown protein
LOC_Os09g31130.1	2.15119	0.0152173	200.477	120.209	171.639	99.0008	63.6664	66.1949	tonoplast dicarboxylate transporter
CT835499	2.14212	0.00559181	1294.34	1484.38	1116.88	704.05	648.572	465.951	unknown protein
LOC_Os05g11510.1	2.11113	0.0657866	160.643	150.804	329.389	98.6091	78.5675	126.374	salt tolerance-like protein
LOC_Os01g67320.1	2.0881	0.0472252	707.885	513.782	609.768	225.071	391.913	260.1	unknown protein
LOC_Os04g53310.1	2.07222	0.0522835	497.128	832.505	562.739	330.295	283.49	299.427	soluble starch synthase 3
LOC_Os10g26620.1	2.06547	0.0599141	672.441	437.186	413.886	215.437	310.255	211.918	putative H-protein promoter binding factor-2a
LOC_Os01g21420.1	2.0631	0.0592636	627.219	692.445	758.9	234.572	585.45	187.474	pre-mRNA-splicing factor SF2
LOC_Os02g58310.1	2.05543	0.00891642	209.458	236.932	193.902	111.984	144.731	54.7968	unknown protein
LOC_Os01g43220.1	2.05256	0.0809977	170.704	324.013	249.148	156.135	112.709	93.5643	hydrolase, hydrolyzing O-glycosyl compounds
LOC_Os01g51040.1	2.04769	0.0229731	86.8081	52.4972	68.9476	44.5289	32.704	24.4687	transmembrane protein 16K
OC_Os10g42780	2.04653	0.00205808	564.848	644.642	539.932	291.079	359.863	203.88	lrgB-like family protein
LOC_Os06g06560.1	2.02572	0.0396504	138.346	209.906	176.896	69.1401	68.7266	121.374	soluble starch synthase I
LOC_Os03g54130.1	2.016	0.0747162	1812.08	3293.65	2010.72	827.268	1106.17	1596.54	cysteine protease 1
LOC_Os07g44330	2.00887	0.0351594	3084.36	2682.46	1859.51	1098.73	1677.48	1020.12	pyruvate dehydrogenase kinase (PDK)
LOC_Os01g23990.1	2.0015	0.0196745	112.041	125.394	184.003	66.8251	54.728	89.0079	unknown protein
LOC_Os12g39630.1	0.493461	0.0150708	198.646	285.191	330.71	492.878	640.843	516.959	serine/threonine protein kinase SAPK9
LOC_Os10g38910.1	0.492574	0.0253521	425.677	535.875	948.072	1386.02	1073.23	1417.58	ABC-type Co2+ transport system
LOC_Os09g04160.1	0.483678	0.00791194	248.958	375.891	152.417	569.32	678.336	359.335	unknown protein
LOC_Os07g47400.1	0.470075	0.00314778	65.7925	74.8068	62.4448	133.334	148.171	150.435	SOYBEAN GENE REGULATED BY COLD-2 SRC2
LOC_Os03g08580	0.464465	0.060955	105.809	111.713	147.023	242.835	346.833	195.203	unknown protein
LOC_Os09g21230	0.461848	0.000792496	89.6588	75.9573	59.6356	173.855	170.417	143.446	catalytic/ ligase
LOC_Os05g35500.1	0.45962	0.0309052	120.771	155.387	50.5426	206.801	259.442	244.563	mybHv5
LOC_Os03g22050	0.452354	0.0166586	52.0313	67.9232	92.1879	105.674	171.618	191.682	CBL-interacting serine/threonine-protein kinase 15
LOC_Os05g37520.1	0.446991	0.04243	176.852	240.862	182.711	554.687	351.75	436.823	HAT motif/TPR motif RNA processing
LOC_Os08g39694	0.439918	0.0997636	32.9454	56.5373	38.9912	85.8255	61.9012	144.314	cytochrome P450 76C2
LOC_Os01g53220.1	0.434009	0.0584578	132.365	147.444	116.23	243.503	448.898	220.113	heat shock factor RHSF11
LOC_Os02g02400	0.424835	0.0200144	289.576	325.149	733.81	1078.5	692.216	1403.54	catalase isozyme A
LOC_Os01g74020.1	0.42008	0.00571828	484.622	442.065	995.67	1451.61	1434.56	1690	ARR1 protein-like
NM_001050461	0.416697	0.0612216	41.0397	146.604	47.1924	221.083	180.298	162.184	unknown protein
LOC_Os08g38710.1	0.411344	0.0600312	320.417	110.145	374.754	435.436	729.871	792.459	stachyose synthase
LOC_Os01g69840.1	0.397768	0.0557649	178.556	83.0907	310.013	373.279	581.935	481.954	unknown protein
LOC_Os01g43040.1	0.389164	3.51633e-06	34.2944	33.2519	23.5295	81.8045	80.7922	71.4329	amino acid transporter
AK105161	0.381746	0.0775619	44.7251	71.8075	62.8901	172.741	223.192	74.072	unknown protein
LOC_Os07g07320.1	0.381475	0.101024	42.7098	46.0095	49.1329	80.2077	200.037	81.1214	glutathione S-transferase GSTU6
LOC_Os08g37660.1	0.378577	0.0278735	80.8669	50.9434	37.0536	160.456	111.878	173.715	blue copper protein
LOC_Os08g02850.1	0.367233	0.00119802	41.9626	49.3843	69.9334	135.377	149.464	154.336	ubiquitin-protein ligase/ zinc ion binding protein
LOC_Os09g35030.1	0.357745	0.0851552	58.7952	140.575	54.5768	189.166	179.522	341.166	DRE-binding protein 1A/sbCBF6
LOC_Os03g18870.1	0.344742	0.0397497	42.8927	38.9256	75.1271	123.061	196.925	135.269	chaperone protein dnaJ DnaJ homolog subfamily B member 6 (Heat shock protein J2) (HSJ-2) (MSJ-1) (HHDJ1) (MRJ)
LOC_Os03g03810.1	0.33725	0.0657205	286.672	100.577	83.5429	348.891	563.582	483.498	flower-specific gamma-thionin precursor
LOC_Os07g49460	0.333399	0.00487105	39.7412	38.8322	33.5646	129.325	105.567	101.456	two-component response regulator-like PRR37
LOC_Os03g29770.1	0.327201	0.0564045	262.802	389.396	128.097	1174.23	834.265	376.265	EF hand family protein
LOC_Os06g28194	0.324432	0.0187748	119.183	123.269	130.832	344.923	483.757	321.897	phosphoglucomutase/phosphomannomutase family protein
LOC_Os05g51150	0.31761	0.0303578	43.2575	45.562	45.8522	161.502	92.3062	170.208	RNA polymerase sigma factor rpoD
LOC_Os04g57880.1	0.315179	0.0124734	51.2186	70.9335	167.659	221.32	348.031	350.163	dnaJ domain containing protein
LOC_Os05g05060.1	0.296103	0.0247262	647.846	668.445	159.242	1784.54	2320.95	877.679	unknown protein
LOC_Os02g53400	0.289649	0.00701221	14.4574	32.3874	33.9531	96.2776	89.5608	93.1122	thioredoxin-like 5
LOC_Os03g47610	0.287845	0.0473083	55.2659	90.9597	98.009	237.178	187.685	423.631	thiamine biosynthesis protein thiC
LOC_Os05g38880.1	0.282615	0.00302367	320.841	446.18	358.076	1126.22	1449.68	1405.12	unknown protein
AK058208	0.27488	0.0695285	104.519	564.22	131.094	955.497	701.066	1253.19	unknown protein
LOC_Os01g55240.1	0.270234	0.0623253	34.3344	36.3854	29.9	60.8043	184.938	126.601	gibberellin 2-beta-dioxygenase
LOC_Os06g28050	0.254341	0.0608489	53.0446	30.2756	76.9141	188.48	300.216	141.302	3Fe-4S ferredoxin, DNAJ heat shock N-terminal domain-containing protein
LOC_Os07g34570	0.251985	0.0112061	56.8591	107.236	117.204	405.518	309.416	401.398	thiazole biosynthetic enzyme 1-1
LOC_Os03g15920	0.25032	0.00477708	76.4776	95.6651	113.203	411.604	333.839	394.48	unknown protein
LOC_Os02g38970	0.238899	0.00414142	38.662	41.265	35.5298	181.016	144.736	157.535	Ubiquitin ligase protein MIB2
LOC_Os02g48210.1	0.237924	0.057857	54.1685	48.565	37.8489	93.442	268.616	228.814	lectin receptor kinase 1
CT834083	0.236755	0.0160991	31.9624	36.7388	126.828	299.698	262.647	263.528	unknown protein
LOC_Os05g05030.1	0.235475	0.0570173	154.693	103.056	140.317	897.228	436.253	356.998	unknown protein
LOC_Os08g41850.2	0.22374	0.0874097	132.032	110.138	123.512	633.779	145.702	854.924	unknown protein
LOC_Os02g46850.1	0.206241	0.000376163	163.792	188.695	153.725	778.872	863.567	812.024	oligopeptide transporter 4
LOC_Os02g13430.1	0.201281	0.00710422	80.3378	30.1704	108.79	312.117	382.794	394.6	receptor-like protein kinase 5
LOC_Os10g25060.1	0.161488	0.072749	36.696	24.0639	57.22	67.0307	336.206	327.345	unknown protein
LOC_Os08g41910.1	0.128577	0.0150653	36.491	50.4854	44.1961	423.376	255.047	341.763	protein yciO
LOC_Os01g08700	0.124606	0.0600623	36.7285	41.2363	26.2311	432.39	303.215	100.6	GIGANTEA
