# Supplementary material for: Comparative Transcriptomes Profiling of Photoperiod-sensitive Male Sterile Rice Nongken 58S During the Male Sterility Transition between Short-day and Long-day
Source: BMC Genomics. 2011 Sep 25;12:462. doi: 10.1186/1471-2164-12-462 (PMC3197534; doi:10.1186/1471-2164-12-462)
Supplement: Additional file 5 — Table S5 Differentially expressed genes in P-SSD2 vs. P-SLD2 data. All the DEGs with FC ≥ 2 or FC ≤ 0.5 are listed in this table. [file 1471-2164-12-462-S5.XLS]

## Sheet: P-SSD vs. P-SLD
Gene ID	Fold Change	P value	1 P-SSD	2 P-SSD	3 P-SSD	1 P-SLD	2 P-SLD	3 P-SLD	annotations
LOC_Os02g34530.1	65.1229	0.000260107	1177.89	1135.33	1091.53	16.6779	16.9717	18.6323	OsPDIL5-3 - Oryza sativa protein disulfide isomerase
LOC_Os10g09200	56.5294	0.0150894	495.111	551.863	297.658	6.54769	6.76585	10.4729	hypothetical protein
LOC_Os06g06320.1	39.1558	0.0357314	320.249	636.631	275.358	11.4185	11.3751	8.67654	OsFTL2/Hd3a
LOC_Os10g32600.1	21.3768	0.0282867	118.431	223.983	295.864	8.72108	8.10815	13.0292	two-component response regulator ARR18 (Ehd1)
LOC_Os02g30140.2	20.5335	0.0186624	1063.86	1043.71	556.594	41.5818	40.6566	47.5089	unkown protein
LOC_Os01g04250.1	13.0714	0.0712406	339.159	51.5428	275.322	14.5951	15.725	20.6325	unkown protein
LOC_Os06g06300	12.8543	0.0557234	85.8003	350.895	334.693	21.5131	18.4405	20.0567	RFT1/OsFTL3
LOC_Os10g22869.1	11.9679	0.000146059	274.789	269.806	276.256	30.9066	20.0549	17.6261	unkown protein
LOC_Os03g11614.1	10.8242	0.00668455	734.507	1029.5	793.059	45.9047	75.2795	115.052	MADS-box transcription factor 1
LOC_Os11g28130.1	9.94363	0.00149951	98.397	83.225	87.6052	8.94144	8.14769	9.98621	unkown protein
NM_001050777	9.67897	0.0322051	70.6804	82.9401	159.126	8.20439	7.81336	16.2942	unkown protein
LOC_Os01g71094.1	9.51282	0.00250091	171.691	135.85	162.617	21.1986	15.5143	12.7107	basic 7S globulin 2 precursor
AK063153	9.33402	0.0434707	134.075	372.046	235.04	27.8792	25.3624	26.1627	unkown protein
AK105827	7.91123	0.165221	525.662	72.5796	71.5016	25.1639	15.1806	44.3128	unkown protein
LOC_Os04g33630.1	7.77278	0.000483352	1421.05	1314.88	1152.15	287.837	126.791	85.5896	ferredoxin-3
LOC_Os11g41170.1	7.61958	0.00699296	89.7002	62.0732	74.7776	9.30194	8.37399	12.0568	disease resistance protein RPM1
LOC_Os06g50120	7.42935	0.0803825	882.621	126.728	857.494	102.518	81.6275	67.1338	novel plant SNARE 11
LOC_Os02g47230.1	7.41626	0.023783	150.182	198.482	101.037	21.9687	17.2514	21.4171	Disease resistance/zinc finger/chromosome condensation-like region protein
LOC_Os12g05890.1	6.7882	0.0268323	1448.83	1305.3	699.013	199.809	118.701	190.188	unkown protein
LOC_Os02g41860.4	6.69495	0.0462611	216.053	74.5019	197.218	37.6863	26.55	8.62052	aquaporin PIP2.2
LOC_Os01g37610	6.28182	0.151244	353.519	60.8206	60.1361	27.3488	26.4605	21.7223	retrotransposon protein
LOC_Os09g37949.1	6.22265	0.00299646	339.042	410.692	382.521	70.7618	62.1205	49.0748	serine/threonine-protein kinase SRPK1
AK100048	6.22259	0.0192647	143.942	98.3933	79.1736	21.257	11.0935	19.3175	unkown protein
LOC_Os03g13830.1	6.08234	0.0392058	712.212	699.536	239.678	12.9019	243.738	14.8716	pentatricopeptide repeat protein
LOC_Os04g57154.1	6.05513	0.00450553	192.429	162.723	215.635	42.2934	24.7202	27.2515	unkown protein
LOC_Os01g26912.1	5.65655	0.0574425	1199.24	385.415	1302.23	125.817	182.073	202.471	OsGrx_C7.2 - glutaredoxin subgroup III
LOC_Os02g46850.1	5.44711	0.0684175	745.726	739.584	182.081	85.3894	117.671	103.045	oligopeptide transporter 4
LOC_Os01g33710.1	5.40864	0.0176004	861.137	817.655	518.72	33.9511	339.854	32.4916	unkown protein
LOC_Os07g03730.1	5.2556	0.0545532	319.639	1501.55	1469.82	65.9994	370.629	189.562	pathogenesis-related protein 1 precursor
LOC_Os08g35939.1	5.11656	0.100981	490.817	398.691	74.6822	57.1859	42.6825	88.5767	unkown protein
LOC_Os11g43950.1	5.11313	0.0325059	294.886	256.663	466.68	81.0447	70.0696	48.0259	auxilin-like protein
LOC_Os10g11354.1	4.91489	0.0823761	816.418	822.06	188.811	108.799	107.656	155.331	transparent testa 12 protein
LOC_Os11g34880.1	4.84005	0.00933331	90.7905	99.1676	138.869	18.9007	20.9553	28.0828	NB-ARC domain containing protein
LOC_Os03g60520.1	4.80983	0.0869484	550.72	552.568	99.8149	61.4453	100.858	87.831	unkown protein
LOC_Os05g07690.3	4.76894	0.129876	223.344	58.8254	55.3606	20.2141	26.9943	23.5683	thioredoxin H-type
LOC_Os05g41620.1	4.73662	0.085869	1388.97	1314.6	272.835	200.405	189.898	238.078	unkown protein
LOC_Os01g49250.1	4.66268	0.0867088	920.256	1066.6	179.359	146.885	164.452	153.249	SLL2-S9-protein
XM_354137.1	4.5749	2.06535e-05	832.438	872.999	800.042	178.23	228.324	141.104	unkown protein
LOC_Os04g45290	4.54839	0.0137606	501.274	564.779	279.88	113.451	136.34	46.123	fructofuranosidase 1
LOC_Os07g46300.1	4.53855	0.087518	296.086	61.3626	216.369	40.5296	50.0791	35.8231	unkown protein
LOC_Os01g54920	4.43388	0.100637	359.618	413.046	82.9995	31.5389	64.3112	97.1331	heat-and acid-stable phosphoprotein
LOC_Os06g51260	4.36486	0.00134675	733.614	1116.9	659.281	67.5058	427.436	80.0582	MYB-related transcription factor (CCA1)
LOC_Os01g50100.1	4.13003	0.0018183	482.31	505.02	454.707	161.139	111.346	76.674	multidrug resistance protein 4
LOC_Os10g05620.1	4.03955	0.0401478	278.814	143.727	145.689	50.2522	44.5755	45.839	transposon protein, putative
LOC_Os03g61690.1	3.99176	5.85936e-06	274.76	267.13	262.966	72.6287	65.8172	63.1835	catalytic/ protein phosphatase type 2C
LOC_Os05g44300.1	3.94683	0.0205612	178.972	132.743	130.99	24.3342	55.419	32.414	plant-specific domain TIGR01615 family protein
LOC_Os12g02720.1	3.85274	0.0240078	210.347	135.883	117.687	45.8902	33.6238	40.8981	GTP binding protein
LOC_Os03g10220.1	3.70166	0.0679024	249.57	89.8246	202.424	44.1736	63.8966	38.3016	DNA-3-methyladenine glycosylase I
LOC_Os09g31130.1	3.58479	0.0436407	307.651	253.606	124.628	42.4317	114.165	34.7351	tonoplast dicarboxylate transporter
LOC_Os03g19220	3.55778	0.0443742	245.537	162.043	83.0612	60.7796	48.8805	28.2466	unkown protein
LOC_Os04g47860	3.45654	0.00512877	89.3534	100.713	112.616	30.8124	27.9692	28.7864	translation initiation factor IF-2
LOC_Os10g14180.1	3.29891	0.0597559	371.702	415.622	183.693	242.598	18.7717	32.9753	unkown protein
AK240849	3.29547	0.0724005	220.417	798.842	424.278	134.634	215.498	87.9053	unkown protein
LOC_Os02g38029.1	3.12185	0.00285277	454.988	456.921	494.572	139.364	178.543	132.621	unkown protein
LOC_Os04g45810.1	3.07516	0.0636279	1046.71	755.067	324.351	202.682	376.064	112.642	homeodomain-leucine zipper transcription factor TaHDZipI-1
LOC_Os02g27360	3.05582	0.0807967	678.127	222.935	507.21	152.301	185.759	122.789	pepsin A
LOC_Os03g18550	3.04797	0.0761732	1572.83	1385.43	444.684	324.246	461.641	330.574	mitochondrial RNA-splicing protein MRS3
LOC_Os01g72820	3.02343	0.00874725	317.998	256.929	230.247	92.1855	88.6334	85.4927	CFM6
LOC_Os07g30150.1	2.94051	0.0265897	85.9332	221.041	176.054	27.5086	75.3796	61.3785	adenine phosphoribosyltransferase 1
AK063318	2.91917	0.0157709	973.758	611.451	517.803	355.895	178.048	186.471	Dof zinc finger protein
LOC_Os01g34850.1	2.8444	0.0271343	227.372	114.757	234.479	45.8425	36.5346	120.34	cation transporter HKT3
LOC_Os03g03320.1	2.82902	0.0667482	305.628	174.658	309.749	113.9	133.812	31.5495	unkown protein
CT836140	2.81682	0.083053	182.809	81.8964	69.5128	43.7223	41.9982	32.9305	unkown protein
LOC_Os03g43720.6	2.81366	0.00176971	275.947	334.16	253.548	72.2896	168.69	65.9712	synaptic vesicle 2-related protein
LOC_Os12g09089.2	2.81237	0.0680965	212.676	79.2991	188.904	53.7059	59.6981	57.5832	myosin-like protein
LOC_Os07g41570.1	2.74588	0.088377	205.58	180.334	69.5575	44.5935	56.609	64.6722	DEAD/DEAH box helicase/putative ATP-dependent helicases ATP binding protein
LOC_Os07g49260.1	2.71244	0.00494379	192.563	239.142	225.777	81.8259	84.9579	75.6112	protein transporter
LOC_Os06g48800.1	2.70468	0.0320136	234.454	118.491	212.859	52.5683	35.6794	120.947	cation transporter HKT9
AK102311	2.69836	0.0985382	146.914	143.653	68.8022	31.3586	29.2608	72.5614	unkown protein
NM_001048338	2.64811	0.0812181	225.846	180.217	71.1685	72.8661	44.3943	62.9554	unkown protein
LOC_Os02g51350.1	2.60483	0.0686699	493.566	284.503	251.836	110.847	191.496	93.0397	kelch motif family protein AFR (ATTENUATED FAR-RED RESPONSE protein)
LOC_Os01g35310.1	2.58943	0.00747506	55.3114	62.3204	59.4486	22.3013	17.2366	28.8479	unkown protein
LOC_Os02g13430.1	2.56797	0.0485497	397.214	338.932	392.486	59.8761	66.8541	312.774	receptor-like protein kinase 5
LOC_Os03g41060.1	2.53783	0.0484069	118.402	155.74	235.264	69.5289	63.2305	67.9657	gibberellin-regulated protein 1
LOC_Os12g37430	2.51555	0.0889127	455.726	419.038	162.838	141.324	112.714	158.437	PAPA-1-like conserved region/Zinc finger/Topo coiled-coil
LOC_Os02g31030.1	2.47276	0.0892216	276.159	181.793	109.537	53.8905	111.306	64.2996	glycerophosphodiester phosphodiesterase
LOC_Os08g08120	2.44758	0.0244693	206.403	159.909	144.493	59.5388	79.5365	69.6223	transcription factor/ zinc ion binding protein
LOC_Os03g12530.1	2.43721	0.108123	141.027	68.4641	52.1647	32.1835	41.3086	33.8668	metal tolerance protein C3
LOC_Os06g40200	2.38864	0.00859569	468.269	508.232	396.572	192.262	186.504	196.068	calcium-binding mitochondrial carrier F55A11.4
LOC_Os05g48810.1	2.38477	0.0994084	131.123	62.6155	55.2159	32.0662	41.3853	30.9418	dnaJ homolog subfamily B member 5
LOC_Os09g37080.1	2.33934	0.0362008	327.007	251.606	190.838	96.8528	140.025	92.0404	unkown protein
LOC_Os03g44560.1	2.33186	0.0399467	381.268	395.087	182.967	146.437	154.731	110.229	expp1 protein precursor
LOC_Os03g43720	2.30971	0.0187041	324.924	666.886	440.357	158.595	320.779	140.689	synaptic vesicle 2-related protein
LOC_Os03g33580.1	2.29284	0.0791114	366.822	312.683	266.25	80.3642	86.1721	245.946	mitotic checkpoint protein BUB3
LOC_Os04g34000.1	2.21138	0.0564088	129.847	90.4096	53.1985	44.0316	51.6416	27.9849	digalactosyldiacylglycerol synthase 1
LOC_Os10g41770.1	2.21065	0.0648347	238.28	398.192	172.248	146.601	132.479	86.749	unkown protein
LOC_Os06g45140	2.20494	0.106051	135.57	142.187	272.908	107.936	78.0569	63.7482	light-inducible protein CPRF-2
LOC_Os10g34270.1	2.19214	0.08406	2025.66	1922.54	1622.17	563.782	412.638	1564.65	unkown protein
LOC_Os01g23990.1	2.18827	0.000679654	106.549	132.097	131.806	43.5803	60.5805	65.1289	unkown protein
LOC_Os04g55850	2.14773	0.127437	773.336	384.679	330.039	175.505	248.824	268.522	nuclease PA3
LOC_Os03g06630	2.11154	0.104118	171.874	331.385	368.883	177.363	144.485	91.1886	heat shock factor RHSF7
LOC_Os01g50030.1	2.11091	0.0391824	1214.94	1012.09	569.891	457.997	550.514	316.472	phosphoethanolamine N-methyltransferase (PEAMT)
LOC_Os09g25610.1	2.1007	0.0470208	1353.59	1344.59	1266.89	542.49	328.531	1016.48	defense-related protein
LOC_Os10g41960.1	2.08015	0.0073111	758.273	934.154	670.406	360.482	433.515	341.901	eukaryotic translation initiation factor 3 subunit 9
LOC_Os02g52150	2.02436	0.03691	71.7532	89.4911	122.542	28.5908	62.7899	48.8048	heat shock 22 kDa protein
LOC_Os03g39760.1	2.02043	0.0429797	359.561	626.73	343.593	191.427	263.269	203.521	cytochrome P450 71D8
LOC_Os01g31220	2.01791	0.0825572	77.7843	135.78	159.132	71.2686	59.0255	54.4004	unkown protein
LOC_Os01g21420.1	2.00834	0.0053298	249.551	369.433	311.973	99.9224	238.115	125.509	pre-mRNA-splicing factor SF2
LOC_Os12g36930.1	0.499588	0.0811552	54.9822	89.7316	145.183	211.636	213.914	154.722	unkown protein
AK099085	0.496566	0.0637765	105.127	100.492	244.158	327.098	302.37	276.306	AAA-type ATPase family protein/Cell division control protein 48 homolog B(AtCDC48b)
LOC_Os03g11790	0.495557	0.0240014	338.28	360.369	148.458	551.276	591.976	566.151	F-box domain containing protein
LOC_Os12g42970.1	0.494396	0.0871287	34.1466	50.3802	104.695	123.936	151.562	107.235	GATA zinc finger family protein
AK112083	0.491893	0.010627	177.64	177.253	167.847	332.841	410.535	319.335	unkown protein
LOC_Os02g40510	0.491592	0.000224205	35.3249	69.7866	94.0675	104.353	140.768	160.05	two-component response regulator-like PRR1
LOC_Os02g44080.1	0.490547	0.112241	68.302	74.5598	61.4073	107.652	95.8941	212.865	aquaporin TIP2.1
AK073429	0.489776	0.00622749	43.1417	77.5164	53.754	97.5257	130.635	127.945	DNA-damage-inducible protein F
NM_001056739	0.489156	0.023893	224.553	271.603	236.394	365.069	598.158	534.353	cytochrome P450 CYP709C1
LOC_Os07g47420.1	0.4869	0.0233187	158.507	130.22	133.122	300.06	338.887	227.45	60S ribosome subunit biogenesis protein NIP7, putative
LOC_Os07g43560.1	0.484364	0.0451341	256.278	318.247	478.474	785.154	454.44	934.391	CRK10/receptor-like protein kinase 4 (RLK4)
LOC_Os05g51470.1	0.483976	0.060444	52.5129	76.8867	73.7431	152.855	93.7315	173.151	cupin, RmlC-type
LOC_Os09g08072.1	0.478373	0.106204	81.0281	68.0479	134.741	197.115	262.957	133.224	cell-wall invertase7/beta-fructofuranosidase, insoluble isoenzyme7 precursor
LOC_Os10g34614	0.477111	0.0124684	64.9527	90.6707	161.228	215.035	176.721	272.348	csAtPR5
NM_193417.1	0.476348	0.0799645	51.5973	97.3859	74.1113	203.521	121.983	142.84	unkown protein
AK059775	0.475276	0.0512899	40.9878	67.7751	70.0462	135.171	88.3136	152.737	Oryza sativa leucine-rich repeat protein mRNA
LOC_Os08g39600.1	0.473006	0.0262579	132.759	154.698	198.204	268.033	421.124	337.597	RNA methyltransferase, TrmH family protein
LOC_Os08g18870.1	0.472452	0.0385112	15.8429	45.5429	19.48	54.9211	57.8933	58.3476	unkown protein
LOC_Os04g33200	0.47198	0.0642043	36.728	42.0307	26.3047	107.067	65.1489	50.3855	heparan-alpha-glucosaminide N-acetyltransferase
LOC_Os03g56869.1	0.470004	0.0207639	159.246	206.558	220.215	468.622	360.17	418.046	ribose-5-phosphate isomerase
LOC_Os10g38910.1	0.469855	0.00467804	508.462	552.129	812.818	1277.27	1119.55	1590.39	ABC-type Co2+ transport system, permease component
LOC_Os04g35150.1	0.466941	0.0142556	79.9728	86.8085	68.3074	191.592	183.805	128.068	thioredoxin family protein
LOC_Os02g36850.1	0.46644	0.113569	319.14	502.337	702.402	1573.5	784.314	909.228	oxygen evolving enhancer protein 3
LOC_Os01g53220.1	0.462577	0.0228007	150.892	119.142	146.087	253.981	273.503	372.088	heat shock factor RHSF11/heat shock factor protein HSF30
LOC_Os11g14120.1	0.462156	0.0520009	42.664	147.552	54.3928	172.411	175.961	180.905	unkown protein
LOC_Os06g03560.1	0.46165	0.0430281	225.269	668.439	492.982	1102.72	1044.45	856.596	oligopeptide transporter 9
AY062182	0.461388	0.0424121	22.9721	51.6312	52.9127	100.387	99.0532	76.9343	HAP3-like transcriptional-activator(HAP3b)
D21273	0.458203	0.0736373	31.3878	29.539	44.4239	57.959	50.2045	121.758	Oryza sativa AD38 mRNA for alcohol dehydrogenase
AK062433	0.452374	0.0326673	322.251	134.051	232.744	749.546	345.936	427.696	Probable(S)-2-hydroxy-acid oxidase, peroxisomal 2
AK100879	0.451853	0.065761	42.3587	41.4203	115.436	142.014	166.26	132.611	unkown protein
LOC_Os01g58790.1	0.450761	0.0872615	200.308	170.351	213.489	391.704	625.214	278.996	4-diphosphocytidyl-2-C-methyl-D-erythritol kinase
LOC_Os05g35340.1	0.447872	0.056524	31.1895	48.1628	35.6778	93.3756	60.7352	102.726	Mitochondrial protein import protein MAS5
LOC_Os06g14490	0.446994	0.0471945	75.1666	74.3064	83.0508	187.645	214.992	117.557	almodulin-binding heat-shock protein
LOC_Os03g08580	0.44101	0.00817068	63.0195	143.465	131.16	194.44	261.278	309.899	unkown protein
LOC_Os11g41160	0.439373	0.0198334	118.904	331.047	233.299	490.677	656.823	407.558	phosphoserine phosphatase
LOC_Os01g16620	0.437718	0.0033506	44.2855	62.0019	56.3486	120.9	120.28	130.374	unkown protein
LOC_Os02g58790	0.435727	0.0872255	183.745	675.375	438.86	1252.06	818.918	907.904	cell division inhibitor
LOC_Os05g35470.1	0.433774	0.0249711	490.522	271.247	526.297	1311.09	711.403	946.945	dienelactone hydrolase family protein
LOC_Os04g40430	0.432896	0.0365943	61.2185	71.8364	48.9863	113.557	133.234	173.728	surfeit locus protein 2
AU165226	0.429358	0.0460488	48.974	62.6692	188.154	235.919	227.098	235.228	unkown protein
LOC_Os11g41600	0.426416	7.01099e-05	366.827	374.064	408.277	869.918	894.603	930.426	unkown protein
LOC_Os02g52920.1	0.425787	0.0238621	48.4825	47.279	43.7092	107.304	136.296	83.9598	transmembrane emp24 domain-containing protein 10
AK065472	0.424198	0.0727406	270.64	61.0679	79.7909	309.753	266.118	394.193	unkown protein
LOC_Os04g37600.1	0.422329	0.0517499	42.5825	65.9351	90.3288	167.063	186.093	117.677	phosphate carrier protein
LOC_Os10g40370.1	0.422086	0.0043355	32.7551	29.2594	38.8921	70.6717	76.8824	91.5123	unkown protein
LOC_Os07g06620	0.421999	0.0527339	77.6161	118.395	71.3411	283.473	216.291	133.774	OsYABBY1
LOC_Os11g05010	0.421199	0.0889797	28.2667	30.0417	104.622	150.861	128.479	107.485	metal ion binding protein
LOC_Os10g32470.1	0.416703	0.00684583	37.5084	32.1491	48.6182	90.2767	99.6509	93.9094	unkown protein
LOC_Os04g58504.1	0.41112	0.048309	29.411	13.4814	49.3468	88.7502	71.783	63.8277	Choline transporter-like protein 2
LOC_Os01g03180.1	0.405834	0.00973776	40.6274	36.0046	42.7428	111.233	97.5688	85.3454	pr5
NM_001061689	0.405657	0.0608091	49.869	61.9079	42.55	182.476	116.775	81.1858	unkown protein
LOC_Os03g40070.1	0.403593	0.0429364	38.7748	76.7891	188.759	205.339	298.501	250.195	transposon protein
LOC_Os01g34790.1	0.401519	0.00583453	378.502	142.667	206.641	662.309	532.275	618.059	unkown protein
LOC_Os05g46470.1	0.395109	0.0520265	19.7567	43.9388	35.3909	105.661	74.3974	70.7241	unkown protein
LOC_Os12g12370.1	0.391986	0.0186359	46.567	156.431	97.1675	263.084	275.356	227.316	outer envelope protein
LOC_Os07g28614.1	0.391776	0.036726	513.079	368.449	726.083	1811.67	878.766	1412.96	unkown protein
LOC_Os05g51690.2	0.391736	0.0586713	32.998	60.2496	92.8481	146.767	208.817	119.47	CCT motif family protein
LOC_Os01g17279	0.391548	0.0177637	160.625	261.253	317.541	691.837	576.233	620.379	histone mRNA exonuclease 1
LOC_Os10g09850.1	0.390237	0.0354653	99.2733	116.779	156.884	402.565	263.776	289.326	EF-Hand containing protein
LOC_Os05g51150	0.382467	0.0965497	68.0007	39.4978	40.9423	87.1433	101.155	199.816	RNA polymerase sigma factor rpoD
LOC_Os01g74520	0.380607	0.0140259	109.271	112.852	106.098	226.487	324.328	311.547	ubiquinone biosynthesis methyltransferase COQ5
LOC_Os08g02850.1	0.377167	0.0298514	39.8076	34.3352	96.9977	95.698	122.336	235.718	ubiquitin-protein ligase/ zinc ion binding protein
LOC_Os09g27750.1	0.370316	0.0379812	306.19	71.8251	65.1323	411.571	379.88	405.224	aminocyclopropane-1-carboxylate oxidase 1
LOC_Os03g15920	0.366894	0.0405937	87.2646	68.4846	176.109	187.537	242.001	474.968	unkown protein
LOC_Os10g33900	0.36367	0.0855504	128.552	188.717	187.362	702.889	362.425	322.291	carboxy-lyase
LOC_Os07g01950.1	0.36306	0.00797855	387.368	470.791	552.315	1353.92	1360.04	1171	unkown protein
LOC_Os07g43570.1	0.362235	0.0134741	83.4194	65.0158	232.039	370.767	222.776	456.809	CRK10/receptor-like protein kinase 4(RLK4)
LOC_Os01g04450.1	0.361821	0.10621	36.3446	237.039	41.3901	351.182	220.036	298.752	OsWAK2-OsWAK receptor-like cytoplasmic kinase(OsWAK-RLCK)
LOC_Os06g28050	0.351501	0.0316947	42.783	79.9828	81.0468	126.626	270.863	182.346	3Fe-4S ferredoxin/DnaJ heat shock N-terminal domain-containing protein
LOC_Os05g38880.1	0.351155	0.00255283	200.105	360.335	800.929	1019.72	1311.14	1545.97	unkown protein
LOC_Os05g42000	0.348879	0.0213611	27.9001	46.1324	29.2289	105.93	124.025	66.0256	peroxidase 1 precursor
LOC_Os10g28600.1	0.345366	0.0184762	44.4021	43.0489	118.883	177.1	216.858	203.477	PPR repeat domain containing protein(PGR3)
LOC_Os01g44390.1	0.342148	0.0427625	236.123	401.745	261.961	1173.71	796.803	659.431	DNA binding protein
LOC_Os08g29020.1	0.33942	0.023287	117.694	176.084	459.732	753.182	451.078	1015.73	wall-associated kinase-like 2
LOC_Os06g48320.1	0.338576	0.00658307	35.514	36.4021	85.7531	142.575	157.134	165.974	lipid binding protein
LOC_Os07g31540.1	0.333914	0.00122602	43.1441	37.0495	41.1464	119.56	113.999	129.828	ubiquitin family protein
LOC_Os07g12910	0.332487	0.0699135	55.4574	446.649	77.3175	605.84	509.273	627.581	PHD finger protein
LOC_Os02g53400	0.329821	0.0438421	15.61	23.1122	54.2923	47.7548	79.509	154.751	thioredoxin-like 5
LOC_Os10g25674.1	0.31781	0.0513802	108.1	75.9909	221.023	347.622	221.847	705.234	mps one binder kinase activator-like 1A
LOC_Os04g53170.1	0.314468	0.0158066	248.24	263.078	451.727	980.872	727.524	1354.06	bromodomain containing protein
LOC_Os11g04920.1	0.31223	0.000573557	18.241	16.3551	16.3793	55.7495	51.5477	55.9649	unkown protein
LOC_Os12g42860	0.303358	0.026399	152.571	267.56	705.265	1405.14	820.172	1484.48	cupin, RmlC-type
LOC_Os12g06340	0.302248	0.0849805	120.248	86.42	109.795	590.49	256.676	199.864	BEL1-like homeodomain transcription factor
LOC_Os03g29770.1	0.301883	0.000261098	198.576	146.749	202.296	619.066	553.048	641.903	EF hand family protein
LOC_Os04g57880.1	0.296971	0.0212774	76.329	86.8232	55.0291	189.216	326.11	219.362	dnaJ domain containing protein
LOC_Os12g33289.1	0.287848	0.0027634	20.1028	16.5619	18.2149	63.7265	56.9596	69.9689	unkown protein
LOC_Os01g74020.1	0.287257	0.000789371	240.776	329.619	405.928	987.233	1185	1226.55	ARR1 protein-like
LOC_Os06g28194	0.283922	0.00903835	143.246	178.474	76.5906	387.192	551.652	464.043	phosphoglucomutase/phosphomannomutase family protein
NM_001074963	0.280139	0.045012	43.2921	28.7836	73.4213	171.914	81.9443	265.516	unkown protein
LOC_Os05g02410.1	0.278709	0.0330857	55.4561	133.862	135.564	435.958	462.761	266.948	Heat shock factor protein HSF30
LOC_Os06g48970	0.278527	1.41312e-05	288.311	293.453	686.472	1391.72	1391.33	1770.32	phosphoinositide-dependent protein kinase-1
LOC_Os04g41200.1	0.277055	0.000562301	72.467	69.093	80.3632	277.436	260.508	263.064	ipase family protein
LOC_Os10g36000.3	0.271956	0.13428	18.9232	96.3415	12.8744	272.69	91.3046	107.182	remorin
LOC_Os04g49757	0.263995	0.0358857	165.26	82.3861	147.064	340.081	476.11	678.95	purine permease/ATPUP11
LOC_Os03g21810.1	0.2474	0.022748	37.2467	33.6222	166.208	372.838	267.222	318.212	nardilysin precursor/Insulin-degrading enzyme
LOC_Os12g25180	0.213262	0.0329309	52.0813	70.2648	123.843	436.819	209.422	508.158	unkown protein
LOC_Os07g10810.1	0.209249	0.114184	9.92647	38.7688	50.1529	261.016	161.533	49.8452	putative U2 snRNP auxiliary facto
LOC_Os03g47610	0.204925	0.00601053	32.9416	68.1282	75.5112	269.92	249.068	342.698	thiamine biosynthesis protein thiC
LOC_Os11g05550.1	0.203387	0.0173286	43.6691	38.9255	94.4272	361.231	210.957	298.182	unkown protein
LOC_Os03g59250.1	0.178384	0.00147338	25.7021	23.0532	76.1988	221.703	230.529	248.245	unkown protein
LOC_Os03g16450.1	0.169697	0.0884225	6.56672	68.3115	22.4667	70.4285	168.528	334.683	pentatricopeptide repeat protein PPR868-14
LOC_Os02g03670	0.16591	0.0390895	39.6311	37.7092	32.9972	200.267	141.87	322.909	unkown protein
LOC_Os04g46100.1	0.112522	0.00375363	45.7518	70.656	62.7345	559.256	581.158	451.649	unkown protein
